# Supplementary material for: Phosphogypsum Processing into Blue Fluorescent Pigments Under Ultraviolet Excitation
Source: Molecules. 2026 Jun 23;31(13):2202. doi: 10.3390/molecules31132202 (PMC13363016; doi:10.3390/molecules31132202)
Supplement: Supplementary file 1 [file molecules-31-02202-s001.zip]

Archive with 4 entries (4 files):
- S 1.pdf
- S 2.pdf
- S 3.pdf
- S 4.pdf
